# Supplementary material for: Heritability of the glycan clock of biological age
Source: Front Cell Dev Biol. 2022 Dec 22;10:982609. doi: 10.3389/fcell.2022.982609 (PMC9815111; doi:10.3389/fcell.2022.982609)
Supplement: Supplementary file 2 [file Table1.xlsx]

## Sheet: Supplementary table 1
Supplementary table. 1 Twin correlations for the saturated model and the most parsimonious model. Based on these correlation values, the ACE model was fitted in All the heritability analyses.
		Saturated Model				Most parsimonious model
Trait	Fitted Model	MZ	95% CI	DZ	95% CI	MZ	95% CI	DZ	95% CI
GA_All	ACE	0.867874	0.85 - 0.89	0.6553	0.62 - 0.69	0.861014	0.84 - 0.88	0.668007	0.64 - 0.70
GA_T1	ACE	0.826145	0.78 - 0.86	0.618127	0.56 - 0.67	0.822757	0.78 - 0.86	0.623443	0.57 - 0.67
GA_T2	ACE	0.808492	0.76 - 0.85	0.641084	0.58 - 0.69	0.808549	0.76 - 0.85	0.641662	0.59 - 0.69
GA_T3	ACE	0.843388	0.80 - 0.88	0.614762	0.55 - 0.67	0.836794	0.80 - 0.87	0.623735	0.56 - 0.68

## Sheet: Supplementary table 2
Supplementary table 2. Summary of the heritability estimates for all analysed traits.
		Parameter estimates			Goodness-of-fit indices				N (pairs/singletons)	N (pairs/singletons)
Trait	Model	A (95% CI)	C (95% CI)	E (95% CI)	χ	df	Pval	AIC	MZ	DZ
GA_All	ACE	0.386015	0.474999	0.138986	9.93217	6	0.127538	10823.3	479/674	1193/264
		(0.32 - 0.45)	(0.42 - 0.53)	(0.12 - 0.16)
	AE	0.868678	-	0.131322	151.862	7	1.64962e-29	10963.3
		(0.85 - 0.88)	-	(0.12 - 0.15)
	E	-	0.424129	1	1345.06	8	4.2707e-285	12154.5
		(0.85 - 0.88)	-	(1.00 - 1.00)
GA_T1	ACE	0.398628	0.424129	0.177243	17.5914	6	0.00733878	4114.73	192/183	431/169
		(0.28 - 0.52)	(0.31 - 0.53)	(0.14 - 0.21)
	AE	0.83502	-	0.16498	55.159	7	1.38657e-09	4150.3
		(0.80 - 0.87)	-	(0.13 - 0.20)
	E	-	-	1	444.479	8	5.63509e-91	4537.62
		-	-	(1.00 - 1.00)
GA_T2	ACE	0.333775	0.474774	0.191451	53.1898	6	0.223511	3910.65	188/174	407/157
		(0.21 - 0.46)	(0.37 - 0.58)	(0.15 - 0.23)
	AE	0.823834	-	0.176166	53.1898	7	3.40067e-09	3953.63
		(0.79 - 0.86)	-	(0.14 - 0.21)
	E	-	-	1	420.662	8	7.09847e-86	4319.11
		-	-	(1.00 - 1.00)
GA_T3	ACE	0.426119	0.410676	0.163206	3.85948	6	0.695685	3598.81	169/169	363/166
		(0.3 - 0.56)	(0.29 - 0.53)	(0.13 - 0.20)
	AE	0.84611	-	0.15389	33.927	7	1.77751e-05	3626.87
		(0.82 - 0.88)	-	(0.12 - 0.18)
	E	-	-	1	381.939	8	1.36327e-77	3972.89
		-	-	(1.00 - 1.00)

## Sheet: Supplementary table 3
Supplementary table 3. Summary of the heritability estimates for all analysed traits. Including Age adjustment
		Parameter estimates			Goodness-of-fit indices				N (pairs/singletons)	N (pairs/singletons)
Trait	Model	A (95% CI)	C (95% CI)	E (95% CI)	χ	df	Pval	AIC	MZ	DZ
GA_All	ACE	0.655	0.107	0.238	4.15	9	0.901253	9217.54	479/674	1193/264
		(0.55 - 0.76 )	(0.02 - 0.20 )	(0.21 - 0.27 )
	AE	0.769	-	0.231	9.064	10	0.526019	9220.45
		(0.74 - 0.80 )	-	(0.20 - 0.26 )
	E	-	-	1	706.471	11	2.21203e-144	9915.86
		-	-	(1.00 - 1.00 )
GA_T1	ACE	0.698	0.032	0.27	15.444	9	0.0794286	3373.37	192/183	431/169
		(0.51 - 0.88 )	(-0.13 - 0.19 )	(0.21 - 0.33 )
	AE	0.733	-	0.267	15.596	10	0.111787	3371.52
		(0.68 - 0.79 )	-	(0.21 - 0.32 )
	E	-	-	1	234.223	11	5.57029e-44	3588.15
		-	-	(1.00 - 1.00 )
GA_T2	ACE	0.571	0.122	0.307	7.157	9	0.620765	3320.95	188/174	407/157
		(0.38 - 0.77 )	(-0.04 - 0.29 )	(0.24 - 0.37 )
	AE	0.705	-	0.295	9.096	10	0.523036	3320.89
		(0.65 - 0.76 )	-	(0.24 - 0.35 )
	E	-	-	1	203.884	11	1.16208e-37	3513.67
		-	-	(1.00 - 1.00 )
GA_T3	ACE	0.67	0.074	0.256	1.858	9	0.993514	3137.98	169/169	363/166
		(0.48 - 0.86 )	(-0.10 - 0.25 )	(0.20 - 0.31 )
	AE	0.75	-	0.25	2.544	10	0.990215	3136.67
		(0.70 - 0.80 )	-	(0.20 - 0.30 )
	E	-	-	1	198.471	11	1.54435e-36	3330.59
		-	-	(1.00 - 1.00 )

## Sheet: Supplementary table 4
Supplementary table 4. Twin correlations for the saturated model and the most parsimonious model. Based on these correlation values, the ACE model was fitted in All the heritability analyses. Corrected by Age.
		Saturated Model				Most parsimonious model
Trait	Fitted Model	MZ	95% CI	DZ	95% CI	MZ	95% CI	DZ	95% CI
Rinv_GA_All	ACE	0.768	0.73 - 0.80	0.427	0.38 - 0.47	0.762	0.73 - 0.79	0.435	0.39 - 0.48
Rinv_GA_T1	AE	0.73	0.66 - 0.79	0.386	0.3 - 0.46	0.733	0.68 - 0.78	0.366	0.34 - 0.39
Rinv_GA_T2	AE	0.689	0.61 - 0.75	0.418	0.33 - 0.50	0.705	0.64 - 0.76	0.353	0.32 - 0.38
Rinv_GA_T3	AE	0.749	0.68 - 0.80	0.409	0.32 - 0.49	0.75	0.69 - 0.80	0.375	0.35 - 0.40
